# Supplementary material for: Simultaneous profiling of seed-associated bacteria and fungi reveals antagonistic interactions between microorganisms within a shared epiphytic microbiome on Triticum and Brassica seeds
Source: New Phytol. 2014 Jan 21;202(2):542–53. doi: 10.1111/nph.12693 (PMC4235306; doi:10.1111/nph.12693)
Supplement: Supplementary file 2 — Notes S1 Rarefaction plots. [file nph0202-0542-SD2.xlsx]

## Sheet: Brassica
Supporting Information Notes S1. Rarefaction plots for Brassica seed samples.
numsampled	Brassica 1	Brassica 2	Brassica 3	Brassica 4	Brassica 5
1	1	1	1	1	1
100	62.342	51.026	68.578	61.437	56.544
200	110.433	88.047	118.38	102.5	92.747
300	151.933	119.368	159.751	136.616	122.47
400	188.666	146.488	195.843	166.463	148.002
500	222.121	171.188	228.044	193.366	170.387
600	252.907	193.401	257.178	217.841	190.554
700	281.44	213.826	284.233	240.62	209.317
800	308.01	233.001	309.467	262.267	226.449
900	333.03	251.136	333.174	282.532	242.413
1000	356.791	268.086	355.402	301.723	257.284
1100	379.349	284.06	376.429	319.995	271.441
1200	400.938	299.116	396.503	337.326	284.82
1300	421.187	313.416	415.811	353.824	297.454
1400	440.676	327.033	434.314	369.777	309.477
1500	459.313	339.997	451.928	385.148	321.081
1600	477.292	352.47	468.768	399.74	332.259
1700	494.653	364.397	485.031	414.032	342.985
1800	511.135	376.024	500.553	427.712	353.341
1900		387.161	515.83	441.051	363.509
2000		397.941	530.458	454.162	373.121
2100		408.461	544.617	466.871	382.713
2200		418.624	558.407		392
2300		428.432	571.877
2400		438.184

## Sheet: Triticum
Supporting Information Notes S1 Rarefaction plots for Triticum seed samples.
numsampled	Triticum 1	Triticum 2	Triticum 3	Triticum 4	Triticum 5	Triticum 6
1	1	1	1	1	1	1
100	40.192	63.103	46.997	62.185	63.526	42.792
200	66.795	110.262	75.673	111.11	111.887	70.744
300	90.387	152.53	98.836	155.959	154.818	96.056
400	112.265	191.619	118.874	197.587	194.586	119.801
500	132.775	227.788	136.754	236.362	231.725	142.083
600	151.84	262.182	153.159	273.146	266.521	163.005
700	169.853	294.496	168.259	308.348	299.909	182.74
800	187.124	325.273	182.184	341.892	331.688	201.781
900	203.589	354.537	195.419	373.801	362.002	220.268
1000	219.054	382.753	207.771	404.569	391.264	238.143
1100	234.434	409.303	219.432	434.36	419.604	255.337
1200	249.053	434.892	230.404	462.679	446.919	272.044
1300	263.133	459.457	241.058	490.228	473.364	288.539
1400	276.758	483.48	250.986	516.921	498.624	304.537
1500	289.992	506.648	260.51	542.729	523.27	319.818
1600	302.926	529.113	269.66	567.724	547.192	334.932
1700	315.483	550.906	278.476	591.885	570.342	349.625
1800	327.811	571.806	287.141		593.014	363.964
1900	339.694	592.415	295.406			378
2000			303.255
2100			310.923
