# Supplementary material for: Simultaneous profiling of seed-associated bacteria and fungi reveals antagonistic interactions between microorganisms within a shared epiphytic microbiome on Triticum and Brassica seeds
Source: New Phytol. 2014 Jan 21;202(2):542–53. doi: 10.1111/nph.12693 (PMC4235306; doi:10.1111/nph.12693)
Supplement: Supplementary file 3 — Table S1 List of OTU shared between Triticum and Brassica seed washes [file nph0202-0542-SD3.xls]

## Sheet: shared OTU
Supporting Information Table S1. List of OTU shared between Triticum and Brassica seed microbiota
significantly differentially abundant at alpha = 5%
OTU	uncorrected p-value	corrrected p-value	More abundant in	Closest hit header	% ID of match (not to self)	Length	Notes
OTU00047	0.00506203	0.0277702	Wheat	b415 AB008150 Pantoea agglomerans JCM7000	99.1	345
OTU00061	0.00506203	0.0277702	Brassica	b6878 AADS00000000 Phanerochaete chrysosporium RP-78	40.2	379
OTU00080	0.004329	0.0277702	Brassica	b19629 JF745943 Tetrasphaera duodecadis DSM 12806	52.2	160
OTU00220	0.0151272	0.0494445	Wheat	b7760 CP000453 Alkalilimnicola ehrlichei MLHE-1 ATCC BAA-1101	44.5	336
OTU00224	0.0151272	0.0494445	Wheat	v4741 j0500 Sinorhizobium meliloti ATCC 9930	40.1	302
OTU00235	0.00889173	0.0349621	Wheat	b9351 NC_009620 Sinorhizobium medicae WSM419	40	337
OTU00244	0.0104111	0.0360336	Wheat	b415 AB008150 Pantoea agglomerans JCM7000	99.3	554
OTU00294	0.00571231	0.0277702	Wheat	b415 AB008150 Pantoea agglomerans JCM7000	98.4	554
OTU00301	0.00506203	0.0277702	Brassica	b19041 CP002727 Pseudomonas fulva 12-X	44.4	335
OTU00407	0.0104111	0.0360336	Wheat	v4741 j0500 Sinorhizobium meliloti ATCC 9930	42.7	458
OTU00409	0.0173655	0.0494445	Wheat	b415 AB008150 Pantoea agglomerans JCM7000	99.3	555
OTU00411	0.00506203	0.0277702	Wheat	b858 AY004281 Scardovia inopinata DSM10107	45.8	336
OTU00423	0.00889173	0.0349621	Wheat	v4741 j0500 Sinorhizobium meliloti ATCC 9930	42.8	355
OTU00424	0.004329	0.0277702	Wheat	b415 AB008150 Pantoea agglomerans JCM7000	99.3	591
OTU00488	0.017316	0.0494445	Wheat	b7834 AF429666 Lactobacillus acetotolerans ATCC 43578	41.8	618
OTU00512	0.00889173	0.0349621	Wheat	b9351 NC_009620 Sinorhizobium medicae WSM419	42.5	335
OTU00516	0.0104111	0.0360336	Brassica	b20091 BAED01000033 Gordonia amarae NBRC 15530	44.3	362
OTU00524	0.00865801	0.0349621	Brassica	b18946 AEAO01000548 Pseudomonas syringae pv. aceris str. M302273PT	94.2	728
OTU00525	0.00865801	0.0349621	Brassica	b18946 AEAO01000548 Pseudomonas syringae pv. aceris str. M302273PT	94.2	707
OTU00582	0.017316	0.0494445	Brassica	b3420 AY123661 Pseudomonas fluorescens ATCC 13525	93.9	618
OTU00589	0.004329	0.0277702	Wheat	b415 AB008150 Pantoea agglomerans JCM7000	98.9	584
OTU00630	0.00506203	0.0277702	Wheat	b21985 GACK01004998 Rhipicephalus pulchellus	45.1	431
OTU00636	0.00571231	0.0277702	Brassica	b16615 AP010803 Sphingobium japonicum UT26S NBRC 101211	89.4	558
OTU00657	0.004329	0.0277702	Wheat	b415 AB008150 Pantoea agglomerans JCM7000	99.3	443
OTU00685	0.00989157	0.0357333	Wheat	b415 AB008150 Pantoea agglomerans JCM7000	99.3	555
OTU00738	0.00506203	0.0277702	Brassica	b7280 AY837539 Phoma pomorum DAOM172382	38.7	438
OTU00758	0.00889173	0.0349621	Wheat	b9351 NC_009620 Sinorhizobium medicae WSM419	42.4	333
OTU00785	0.00889173	0.0349621	Wheat	b7834 AF429666 Lactobacillus acetotolerans ATCC 43578	41.1	335
OTU00813	0.0151272	0.0494445	Brassica	b9562 CP000699 Sphingomonas wittichii RW1	89.9	580
OTU00814	0.00506203	0.0277702	Wheat	v4741 j0500 Sinorhizobium meliloti ATCC 9930	41.3	355
OTU00845	0.0173655	0.0494445	Wheat	b415 AB008150 Pantoea agglomerans JCM7000	99.5	555	Key bacterial OTU (isolates 1-7,9 100% identical)
OTU00854	0.0104111	0.0360336	Wheat	b415 AB008150 Pantoea agglomerans JCM7000	98.7	552
OTU00859	0.00506203	0.0277702	Wheat	b415 AB008150 Pantoea agglomerans JCM7000	98.7	463
OTU00868	0.004329	0.0277702	Brassica	b12096 XM_001931520 Pyrenophora tritici-repentis Pt-1C-BFP	91.5	577
OTU00869	0.0151272	0.0494445	Brassica	b15304 NC_013521 Sanguibacter keddieii DSM 10542	99.8	567
OTU00929	0.00571231	0.0277702	Brassica	b6878 AADS00000000 Phanerochaete chrysosporium RP-78	41.2	392
OTU00947	0.004329	0.0277702	Brassica	b12096 XM_001931520 Pyrenophora tritici-repentis Pt-1C-BFP	91.0	555
OTU00958	0.0151272	0.0494445	Wheat	b415 AB008150 Pantoea agglomerans JCM7000	96.3	267
OTU00963	0.0060537	0.0277702	Wheat	b415 AB008150 Pantoea agglomerans JCM7000	99.3	437
OTU01011	0.00865801	0.0349621	Brassica	b12423 EU790571 Porphyrobacter sanguineus ATCC 25659	88.4	402
OTU01030	0.016605	0.0494445	Wheat	b415 AB008150 Pantoea agglomerans JCM7000	97.7	340
OTU01073	0.004329	0.0277702	Brassica	b21890 AGZI01000020 Massilia timonae CCUG 45783	92.9	445
OTU01163	0.016605	0.0494445	Wheat	b415 AB008150 Pantoea agglomerans JCM7000	99.1	430
OTU01178	0.00571231	0.0277702	Brassica	b16615 AP010803 Sphingobium japonicum UT26S NBRC 101211	89.5	465
OTU01183	0.004329	0.0277702	Wheat	b415 AB008150 Pantoea agglomerans JCM7000	98.8	402
OTU01187	0.00571231	0.0277702	Wheat	b415 AB008150 Pantoea agglomerans JCM7000	98.5	406
OTU01208	0.00989157	0.0357333	Wheat	b415 AB008150 Pantoea agglomerans JCM7000	98.6	430
OTU01222	0.0173655	0.0494445	Brassica	b3420 AY123661 Pseudomonas fluorescens ATCC 13525	94.6	558
OTU01227	0.00571231	0.0277702	Brassica	b16615 AP010803 Sphingobium japonicum UT26S NBRC 101211	89.4	555
OTU01237	0.00989157	0.0357333	Wheat	b415 AB008150 Pantoea agglomerans JCM7000	98.5	399
OTU01342	0.00506203	0.0277702	Brassica	b17665 AB547563 Butyricimonas virosa JCM 15149	45.0	449
OTU01345	0.004329	0.0277702	Brassica	b16615 AP010803 Sphingobium japonicum UT26S NBRC 101211	90.2	486
OTU01349	0.017316	0.0494445	Brassica	b12429 EU790577 Telluria mixta ATCC 49108	93.0	553
OTU01355	0.016605	0.0494445	Wheat	b3420 AY123661 Pseudomonas fluorescens ATCC 13525	95.7	553
OTU01356	0.004329	0.0277702	Brassica	b12096 XM_001931520 Pyrenophora tritici-repentis Pt-1C-BFP	91.2	612
OTU01363	0.00571231	0.0277702	Brassica	b14162 NC_012778 Eubacterium eligens ATCC 27750	41.0	384
OTU01371	0.00506203	0.0277702	Wheat	b18982 NZ_AFGG01000024 Sphingomonas sp. S17	39.3	332
OTU01373	0.00506203	0.0277702	Brassica	b17482 XM_001840049 Coprinopsis cinerea okayama7#130	69.0	622
OTU01374	0.017316	0.0494445	Wheat	b415 AB008150 Pantoea agglomerans JCM7000	99.5	630
OTU01377	0.00571231	0.0277702	Brassica	b21893 AGZU01000014 Sphingobium yanoikuyae ATCC 51230	88.3	471
OTU01435	0.00571231	0.0277702	Brassica	b14498 NZ_ACVD01000045 Acidithiobacillus caldus ATCC 51756	43.0	492
OTU01453	0.004329	0.0277702	Wheat	b415 AB008150 Pantoea agglomerans JCM7000	98.4	575
OTU01502	0.0060537	0.0277702	Brassica	b16615 AP010803 Sphingobium japonicum UT26S NBRC 101211	89.5	555
OTU01523	0.0104111	0.0360336	Brassica	b13298 NC_011988 Agrobacterium vitis S4	92.6	554
OTU01575	0.004329	0.0277702	Wheat	b415 AB008150 Pantoea agglomerans JCM7000	99.3	663
OTU01591	0.00506203	0.0277702	Wheat	b13605 NC_013530 Xylanimonas cellulosilytica DSM 15894	46.0	547
OTU01700	0.004329	0.0277702	Wheat	b415 AB008150 Pantoea agglomerans JCM7000	98.3	484
OTU01719	0.004329	0.0277702	Brassica	b12096 XM_001931520 Pyrenophora tritici-repentis Pt-1C-BFP	91.0	586	Fungal isolate #6 (100% identical)
OTU01734	0.0173655	0.0494445	Brassica	b10265 EF685238 Rhodococcus fascians ATCC 12974	99.5	457
OTU01754	0.00571231	0.0277702	Brassica	b19232 CP002897 Paracoccus denitrificans SD1	87.9	570
OTU01803	0.0173655	0.0494445	Brassica	b16615 AP010803 Sphingobium japonicum UT26S NBRC 101211	89.2	555
OTU01809	0.00506203	0.0277702	Brassica	b22217 ANIU01000043 Rhodococcus wratislaviensis IFP 2016	87.5	556
OTU01848	0.00865801	0.0349621	Brassica	b16615 AP010803 Sphingobium japonicum UT26S NBRC 101211	89.6	578
OTU01867	0.00571231	0.0277702	Wheat	b19675 AGFC01000008 Thiocystis violascens DSM 198	44.8	466
OTU01947	0.017316	0.0494445	Brassica	b12784 NS_000195 Candidatus Cloacamonas acidaminovorans	45.5	657
OTU02008	0.016605	0.0494445	Brassica	b10915 AM849034 Clavibacter michiganensis subsp. spedonicus ATCC 33113	90.2	552
OTU02120	0.00506203	0.0277702	Wheat	v4741 j0500 Sinorhizobium meliloti ATCC 9930	43.8	336
OTU02123	0.00506203	0.0277702	Wheat	b7834 AF429666 Lactobacillus acetotolerans ATCC 43578	43.7	337
OTU02189	0.0151272	0.0494445	Wheat	b415 AB008150 Pantoea agglomerans JCM7000	99.3	428
OTU02196	0.016605	0.0494445	Brassica	b17885 FN298395 Erwinia rhapontici WMR127	94.4	553
OTU02199	0.00506203	0.0277702	Brassica	b16615 AP010803 Sphingobium japonicum UT26S NBRC 101211	89.5	555
OTU02231	0.004329	0.0277702	Wheat	b415 AB008150 Pantoea agglomerans JCM7000	98.7	452
OTU02235	0.0060537	0.0277702	Wheat	b415 AB008150 Pantoea agglomerans JCM7000	98.5	389
OTU02318	0.004329	0.0277702	Brassica	b21604 AMQP01000036 Pseudomonas viridiflava UASWS0038	97.8	585
OTU02331	0.004329	0.0277702	Wheat	b415 AB008150 Pantoea agglomerans JCM7000	99.3	558
OTU02347	0.00571231	0.0277702	Wheat	b415 AB008150 Pantoea agglomerans JCM7000	96.2	556
OTU02397	0.00506203	0.0277702	Wheat	b415 AB008150 Pantoea agglomerans JCM7000	98.5	342
OTU02448	0.00865801	0.0349621	Wheat	b415 AB008150 Pantoea agglomerans JCM7000	99.5	554
OTU02456	0.004329	0.0277702	Wheat	b415 AB008150 Pantoea agglomerans JCM7000	98.0	412
OTU02457	0.004329	0.0277702	Wheat	b415 AB008150 Pantoea agglomerans JCM7000	98.3	563
OTU02495	0.0060537	0.0277702	Brassica	b16615 AP010803 Sphingobium japonicum UT26S NBRC 101211	89.9	554
OTU02508	0.004329	0.0277702	Wheat	b415 AB008150 Pantoea agglomerans JCM7000	99.3	555
OTU02513	0.00989157	0.0357333	Wheat	b415 AB008150 Pantoea agglomerans JCM7000	99.1	553
OTU02528	0.0060537	0.0277702	Brassica	b16615 AP010803 Sphingobium japonicum UT26S NBRC 101211	89.0	555
OTU02536	0.00989157	0.0357333	Brassica	b12429 EU790577 Telluria mixta ATCC 49108	92.1	555
OTU02542	0.00506203	0.0277702	Brassica	b21890 AGZI01000020 Massilia timonae CCUG 45783	91.7	458
OTU02563	0.00571231	0.0277702	Wheat	b18946 AEAO01000548 Pseudomonas syringae pv. aceris str. M302273PT	99.1	556
OTU02566	0.00865801	0.0349621	Brassica	b21890 AGZI01000020 Massilia timonae CCUG 45783	92.8	578
OTU02625	0.004329	0.0277702	Wheat	b415 AB008150 Pantoea agglomerans JCM7000	99.3	458
OTU02643	0.004329	0.0277702	Brassica	b16615 AP010803 Sphingobium japonicum UT26S NBRC 101211	90.0	505
OTU02679	0.00506203	0.0277702	Brassica	b12096 XM_001931520 Pyrenophora tritici-repentis Pt-1C-BFP	91.2	555
OTU02702	0.004329	0.0277702	Wheat	b415 AB008150 Pantoea agglomerans JCM7000	99.1	458
OTU02703	0.00571231	0.0277702	Wheat	b415 AB008150 Pantoea agglomerans JCM7000	99.1	430
OTU02737	0.0060537	0.0277702	Wheat	b415 AB008150 Pantoea agglomerans JCM7000	98.2	434
OTU02748	0.004329	0.0277702	Brassica	b21890 AGZI01000020 Massilia timonae CCUG 45783	92.8	558
OTU02750	0.0060537	0.0277702	Brassica	b12096 XM_001931520 Pyrenophora tritici-repentis Pt-1C-BFP	92.6	555
OTU02808	0.00571231	0.0277702	Brassica	b3420 AY123661 Pseudomonas fluorescens ATCC 13525	95.1	555
OTU02815	0.0060537	0.0277702	Brassica	b12837 NC_012791 Variovorax paradoxus S110	92.4	554
OTU02856	0.0060537	0.0277702	Wheat	b415 AB008150 Pantoea agglomerans JCM7000	97.9	429
OTU02858	0.011164	0.0384095	Wheat	b415 AB008150 Pantoea agglomerans JCM7000	99.3	668
OTU02863	0.00571231	0.0277702	Brassica	b12096 XM_001931520 Pyrenophora tritici-repentis Pt-1C-BFP	89.2	471
OTU02869	0.004329	0.0277702	Brassica	b21890 AGZI01000020 Massilia timonae CCUG 45783	92.1	552
OTU02871	0.00865801	0.0349621	Wheat	b415 AB008150 Pantoea agglomerans JCM7000	98.6	360
OTU02872	0.00989157	0.0357333	Wheat	b415 AB008150 Pantoea agglomerans JCM7000	98.7	378
OTU02926	0.00989157	0.0357333	Brassica	b12837 NC_012791 Variovorax paradoxus S110	91.3	428
OTU02983	0.00571231	0.0277702	Wheat	b415 AB008150 Pantoea agglomerans JCM7000	99.1	560
OTU03024	0.004329	0.0277702	Brassica	b12096 XM_001931520 Pyrenophora tritici-repentis Pt-1C-BFP	92.6	580	Fungal isolate #15 (100% identical)
OTU03028	0.017316	0.0494445	Brassica	b16615 AP010803 Sphingobium japonicum UT26S NBRC 101211	89.4	768
OTU03054	0.00865801	0.0349621	Wheat	b862 AY004277 Bifidobacterium merycicum JCM8219	41.5	273
OTU03058	0.004329	0.0277702	Brassica	b21890 AGZI01000020 Massilia timonae CCUG 45783	91.5	458
OTU03082	0.00506203	0.0277702	Wheat	b7564 NC_007963 Chromohalobacter salexigens DSM 3043	42.2	336
OTU03097	0.017316	0.0494445	Brassica	b10265 EF685238 Rhodococcus fascians ATCC 12974	99.6	577
OTU03118	0.0060537	0.0277702	Brassica	b7361 AJ716085 Botrytis hyacinthi MUCL442	39.8	508
OTU03149	0.0060537	0.0277702	Brassica	b21893 AGZU01000014 Sphingobium yanoikuyae ATCC 51230	89.3	475
OTU03315	0.00889173	0.0349621	Wheat	b18946 AEAO01000548 Pseudomonas syringae pv. aceris str. M302273PT	98.6	557
OTU03319	0.00989157	0.0357333	Wheat	b7834 AF429666 Lactobacillus acetotolerans ATCC 43578	43.9	346
OTU03327	0.017316	0.0494445	Wheat	b22216 CAPJ01000179 Xanthomonas translucens pv. translucens DSM 18974	98.9	692
OTU03335	0.00889173	0.0349621	Wheat	b12430 EU790578 Pseudomonas vancouverensis ATCC 700688	40.5	343
OTU03366	0.00506203	0.0277702	Wheat	b7564 NC_007963 Chromohalobacter salexigens DSM 3043	44.7	341
OTU03382	0.00571231	0.0277702	Wheat	b415 AB008150 Pantoea agglomerans JCM7000	98.7	444
OTU03396	0.004329	0.0277702	Wheat	b415 AB008150 Pantoea agglomerans JCM7000	99.0	394
OTU03402	0.0173655	0.0494445	Brassica	b16615 AP010803 Sphingobium japonicum UT26S NBRC 101211	89.4	555
OTU03408	0.004329	0.0277702	Wheat	b415 AB008150 Pantoea agglomerans JCM7000	97.8	673
OTU03415	0.0151272	0.0494445	Brassica	b17885 FN298395 Erwinia rhapontici WMR127	91.7	556
OTU03434	0.0060537	0.0277702	Brassica	b20442 NC_016887 Nocardia cyriacigeorgica GUH-2	83.0	553
OTU03480	0.0151272	0.0494445	Wheat	b415 AB008150 Pantoea agglomerans JCM7000	98.3	398
OTU03501	0.0060537	0.0277702	Wheat	b14106 NZ_ACIP02000002 Shuttleworthia satelles DSM 14600	42.8	652
OTU03520	0.0104111	0.0360336	Wheat	b415 AB008150 Pantoea agglomerans JCM7000	98.6	416
OTU03556	0.00506203	0.0277702	Wheat	v5248 j0528 Cylindrocarpon destructans	41.9	578
OTU03573	0.00506203	0.0277702	Brassica	b12096 XM_001931520 Pyrenophora tritici-repentis Pt-1C-BFP	87.2	555
OTU03642	0.0060537	0.0277702	Brassica	b18946 AEAO01000548 Pseudomonas syringae pv. aceris str. M302273PT	95.3	555
OTU03644	0.00571231	0.0277702	Brassica	b12096 XM_001931520 Pyrenophora tritici-repentis Pt-1C-BFP	86.9	580
OTU03647	0.00506203	0.0277702	Brassica	b3420 AY123661 Pseudomonas fluorescens ATCC 13525	92.8	555
OTU03683	0.017316	0.0494445	Wheat	b415 AB008150 Pantoea agglomerans JCM7000	99.1	573
OTU03692	0.00571231	0.0277702	Wheat	b415 AB008150 Pantoea agglomerans JCM7000	98.2	433
OTU03710	0.016605	0.0494445	Wheat	b415 AB008150 Pantoea agglomerans JCM7000	98.9	433
OTU03734	0.004329	0.0277702	Wheat	b415 AB008150 Pantoea agglomerans JCM7000	98.9	567
OTU03768	0.004329	0.0277702	Wheat	b7834 AF429666 Lactobacillus acetotolerans ATCC 43578	41.5	474
OTU03806	0.0060537	0.0277702	Wheat	b415 AB008150 Pantoea agglomerans JCM7000	99.1	568
OTU03968	0.0104111	0.0360336	Wheat	b415 AB008150 Pantoea agglomerans JCM7000	99.3	554
OTU04062	0.00506203	0.0277702	Wheat	b415 AB008150 Pantoea agglomerans JCM7000	98.7	444
OTU04081	0.00506203	0.0277702	Wheat	b415 AB008150 Pantoea agglomerans JCM7000	99.1	555	bacterial isolate #8 is 2 x G=>A differences (99% identical)
OTU04109	0.00889173	0.0349621	Wheat	b415 AB008150 Pantoea agglomerans JCM7000	98.5	389
OTU04119	0.004329	0.0277702	Wheat	b415 AB008150 Pantoea agglomerans JCM7000	99.5	456
OTU04145	0.004329	0.0277702	Wheat	b415 AB008150 Pantoea agglomerans JCM7000	98.6	584
OTU04161	0.00506203	0.0277702	Brassica	b17405 GG774665 Pseudomonas savastanoi pv. savastanoi NCPPB 3335	94.1	554
OTU04166	0.00989157	0.0357333	Wheat	b415 AB008150 Pantoea agglomerans JCM7000	98.9	554
OTU04198	0.0173655	0.0494445	Wheat	b415 AB008150 Pantoea agglomerans JCM7000	98.6	432
OTU04210	0.0060537	0.0277702	Wheat	b7834 AF429666 Lactobacillus acetotolerans ATCC 43578	40.5	373
OTU04236	0.017316	0.0494445	Brassica	b415 AB008150 Pantoea agglomerans JCM7000	82.8	364
OTU04256	0.0060537	0.0277702	Wheat	b415 AB008150 Pantoea agglomerans JCM7000	98.8	363
OTU04326	0.0060537	0.0277702	Wheat	b415 AB008150 Pantoea agglomerans JCM7000	99.3	434
OTU04471	0.00889173	0.0349621	Wheat	b415 AB008150 Pantoea agglomerans JCM7000	99.2	387
OTU04477	0.016605	0.0494445	Wheat	b415 AB008150 Pantoea agglomerans JCM7000	98.6	419
OTU04490	0.00506203	0.0277702	Wheat	b12771 NZ_ABYT01000057 Eubacterium biforme DSM 3989	42.6	500
OTU04519	0.00506203	0.0277702	Wheat	b415 AB008150 Pantoea agglomerans JCM7000	98.7	383
OTU04621	0.00889173	0.0349621	Brassica	b18985 AB627073 Methylobacterium marchantiae JT1	96.0	555
OTU04791	0.0060537	0.0277702	Brassica	b19627 JF745945 Tetrasphaera vanveenii DSM 17518	48.3	497
OTU04856	0.00989157	0.0357333	Brassica	b16615 AP010803 Sphingobium japonicum UT26S NBRC 101211	88.8	465
OTU04877	0.00506203	0.0277702	Brassica	b8480 CP000781 Xanthobacter autotrophicus Py2	41.4	599
OTU04904	0.00571231	0.0277702	Brassica	b16011 CP001854 Conexibacter woesei DSM 14684	88.5	452
OTU04911	0.00571231	0.0277702	Wheat	b18946 AEAO01000548 Pseudomonas syringae pv. aceris str. M302273PT	98.6	556
OTU04918	0.00889173	0.0349621	Wheat	b7584 CP000356 Sphingopyxis alaskensis RB2256	44.5	550
OTU05044	0.017316	0.0494445	Wheat	b16950 CP002049 Truepera radiovictrix DSM 17093	39.4	395
OTU05148	0.00571231	0.0277702	Wheat	b415 AB008150 Pantoea agglomerans JCM7000	99.1	454
OTU05162	0.004329	0.0277702	Brassica	b16615 AP010803 Sphingobium japonicum UT26S NBRC 101211	88.6	566
OTU05240	0.00506203	0.0277702	Brassica	b16011 CP001854 Conexibacter woesei DSM 14684	85.1	433
OTU05457	0.004329	0.0277702	Brassica	b12096 XM_001931520 Pyrenophora tritici-repentis Pt-1C-BFP	92.3	467
OTU05486	0.00571231	0.0277702	Wheat	b9351 NC_009620 Sinorhizobium medicae WSM419	42	352
OTU05522	0.00865801	0.0349621	Wheat	b862 AY004277 Bifidobacterium merycicum JCM8219	42.3	484
OTU05622	0.00506203	0.0277702	Brassica	b12096 XM_001931520 Pyrenophora tritici-repentis Pt-1C-BFP	90.6	555	Fungal isolate #9 (100% identical)
OTU05833	0.0060537	0.0277702	Wheat	b415 AB008150 Pantoea agglomerans JCM7000	96.2	555
OTU05844	0.00506203	0.0277702	Wheat	b7834 AF429666 Lactobacillus acetotolerans ATCC 43578	42.8	337
OTU06099	0.00506203	0.0277702	Brassica	b18163 AP010968 Kitasatospora setae KM-6054	87.9	576
OTU06129	0.0060537	0.0277702	Wheat	b415 AB008150 Pantoea agglomerans JCM7000	98.0	551
OTU06166	0.0060537	0.0277702	Brassica	b5482 NC_002937 Desulphovibrio vulgaris subsp. vulgaris strain Hildenborough	40.4	357
OTU06191	0.00506203	0.0277702	Wheat	b12430 EU790578 Pseudomonas vancouverensis ATCC 700688	40.7	337
OTU06254	0.017316	0.0494445	Brassica	b21890 AGZI01000020 Massilia timonae CCUG 45783	93.0	555
OTU06305	0.00506203	0.0277702	Brassica	b12523 NC_011144 Phenylobacterium zucineum HLK1	85.4	552
OTU06331	0.00989157	0.0357333	Wheat	b19637 JF745935 Beggiatoa alba DSM 1416	45.8	722
OTU06404	0.017316	0.0494445	Brassica	b1263 AY263151 Renibacterium salmoninarum ATCC 33209	43.3	646
OTU06423	0.00889173	0.0349621	Wheat	b415 AB008150 Pantoea agglomerans JCM7000	99.5	399
OTU06438	0.00571231	0.0277702	Wheat	b415 AB008150 Pantoea agglomerans JCM7000	98.8	340
OTU06516	0.00989157	0.0357333	Wheat	b415 AB008150 Pantoea agglomerans JCM7000	98.6	428
OTU06542	0.00571231	0.0277702	Wheat	b415 AB008150 Pantoea agglomerans JCM7000	98.0	553
OTU06543	0.004329	0.0277702	Wheat	b415 AB008150 Pantoea agglomerans JCM7000	98.9	562
OTU06558	0.00506203	0.0277702	Wheat	b415 AB008150 Pantoea agglomerans JCM7000	98.5	341
OTU06590	0.00989157	0.0357333	Wheat	b415 AB008150 Pantoea agglomerans JCM7000	98.2	429
OTU06591	0.0060537	0.0277702	Wheat	b415 AB008150 Pantoea agglomerans JCM7000	98.1	365
OTU06594	0.00506203	0.0277702	Wheat	b415 AB008150 Pantoea agglomerans JCM7000	99.0	400
OTU06861	0.0060537	0.0277702	Brassica	b20425 NZ_CAGB01000016 Wolbachia pipientis wAlbB	42.7	481
OTU06892	0.0060537	0.0277702	Brassica	v6236 j0614 Fusarium equiseti 6	100.0	555
OTU07027	0.00571231	0.0277702	Wheat	b18763 XM_003226995 Anolis carolinensis	44.3	526
not significantly differentially abundant at alpha = 5%
OTU	uncorrected p-value	corrrected p-value		Closest hit header	% ID of match (not to self)	Length
OTU00004	0.662338	0.74626
OTU00012	0.0316334	0.076824
OTU00028	0.0316334	0.076824		b7834 AF429666 Lactobacillus acetotolerans ATCC 43578	40	353
OTU00077	0.049746	0.103058		b13605 NC_013530 Xylanimonas cellulosilytica DSM 15894	47.2	631
OTU00090	0.224496	0.321982		b10631 XM_001661714 Aedes (Stegomyia) aegypti Liverpool	44.5	381
OTU00094	0.329004	0.435159		b3171 AB087495 Thermus sp. TB1	43.4	516
OTU00095	0.930736	0.945458		b3171 AB087495 Thermus sp. TB1	43.9	517
OTU00135	0.536797	0.64371
OTU00137	0.930736	0.945458
OTU00143	0.583025	0.678045		b22216 CAPJ01000179 Xanthomonas translucens pv. translucens DSM 18974	99.5	666
OTU00144	0.662338	0.74626		b22216 CAPJ01000179 Xanthomonas translucens pv. translucens DSM 18974	99.6	574
OTU00147	0.246753	0.346173		b18404 HQ153829 Ctenopharyngodon idella (grass carp)	40.9	312
OTU00155	0.177489	0.263048
OTU00169	0.521869	0.635032		b7834 AF429666 Lactobacillus acetotolerans ATCC 43578	41.7	479
OTU00185	0.0821386	0.144502		b12429 EU790577 Telluria mixta ATCC 49108	92.2	555
OTU00205	0.224496	0.321982		b7737 NZ_AALD01000053 Yersinia mollaretii ATCC 43969	40.5	399
OTU00216	1	1		b505 AY263152 Curtobacterium flaccumfaciens pv. flaccumfaciens NCPPB559	95.5	552
OTU00222	0.140467	0.218252		b12429 EU790577 Telluria mixta ATCC 49108	91.8	553
OTU00223	0.049746	0.103058		b21890 AGZI01000020 Massilia timonae CCUG 45783	91.6	462
OTU00228	0.030303	0.076824		b10814 NZ_ABCY01000003 Borrelia valaisiana VS116	36.5	376
OTU00256	0.0316334	0.076824
OTU00290	0.662338	0.74626
OTU00304	0.0281001	0.0755434		b17984 NZ_ADDX01000027 Ruminococcaceae bacterium sp. D16	44.3	495
OTU00308	0.140467	0.218252		b415 AB008150 Pantoea agglomerans JCM7000	96.6	436
OTU00337	0.304049	0.409652		b20422 NZ_CM001402 Caldithrix abyssi DSM 13497	34.9	279
OTU00339	0.0426802	0.0998751		b9567 NC_010814 Geobacter lovleyi SZ	42	580
OTU00343	0.049746	0.103058		b5732 AAEY01000007 Cryptococcus neoformans var. neoformans B-3501A	78.1	600
OTU00366	0.0316334	0.076824
OTU00371	0.030303	0.076824		b3420 AY123661 Pseudomonas fluorescens ATCC 13525	92.6	555
OTU00377	0.049746	0.103058		b3420 AY123661 Pseudomonas fluorescens ATCC 13525	94.6	554
OTU00379	0.428571	0.537341
OTU00380	0.536797	0.64371		b15903 ADBJ01000010 Polysphondylium pallidum PN500	42.4	412
OTU00408	0.268925	0.371863		v4741 j0500 Sinorhizobium meliloti ATCC 9930	38.9	273
OTU00414	0.0995755	0.169278		b415 AB008150 Pantoea agglomerans JCM7000	99.3	555
OTU00420	0.3142	0.421363		b7834 AF429666 Lactobacillus acetotolerans ATCC 43578	38.2	480
OTU00428	0.234267	0.334337		b18401 ACZI01000166 Segniliparus rugosus ATCC BAA-974	42.1	357
OTU00430	0.125541	0.20045		b16950 CP002049 Truepera radiovictrix DSM 17093	41.2	299
OTU00440	0.0426802	0.0998751		b16490 CP002400 Ethanoligenens harbinense YUAN-3	36.6	277
OTU00449	0.575062	0.677743		b12837 NC_012791 Variovorax paradoxus S110	40	348
OTU00450	0.851762	0.887033		b12837 NC_012791 Variovorax paradoxus S110	41.8	349
OTU00455	0.0758531	0.138306		v4741 j0500 Sinorhizobium meliloti ATCC 9930	42.1	325
OTU00457	0.0758531	0.138306		b12837 NC_012791 Variovorax paradoxus S110	92.6	554
OTU00461	0.0758531	0.138306		b415 AB008150 Pantoea agglomerans JCM7000	99.3	555
OTU00478	0.246753	0.346173		b15774 NZ_ACUX02000006 Slackia exigua ATCC 700122	53.8	205
OTU00479	0.428571	0.537341		b15774 NZ_ACUX02000006 Slackia exigua ATCC 700122	53.6	205
OTU00482	0.0672641	0.129165		v4741 j0500 Sinorhizobium meliloti ATCC 9930	43.8	458
OTU00500	0.536797	0.64371		b7834 AF429666 Lactobacillus acetotolerans ATCC 43578	39.2	516
OTU00531	0.0758531	0.138306		b7834 AF429666 Lactobacillus acetotolerans ATCC 43578	43	341
OTU00555	0.0316334	0.076824
OTU00562	0.140467	0.218252		b16615 AP010803 Sphingobium japonicum UT26S NBRC 101211	89.2	555
OTU00580	0.125541	0.20045		b16615 AP010803 Sphingobium japonicum UT26S NBRC 101211	90.5	561
OTU00592	0.304049	0.409652		b14380 NZ_ACQT01000229 Acidovorax delafieldii 2AN	91.7	555
OTU00616	0.197121	0.289177		v4741 j0500 Sinorhizobium meliloti ATCC 9930	44.5	369
OTU00624	0.662338	0.74626		b9567 NC_010814 Geobacter lovleyi SZ	45.2	518
OTU00661	0.0316334	0.076824		b18946 AEAO01000548 Pseudomonas syringae pv. aceris str. M302273PT	98.9	554
OTU00675	0.0758531	0.138306		b16615 AP010803 Sphingobium japonicum UT26S NBRC 101211	89.2	555
OTU00684	0.58042	0.677743		b415 AB008150 Pantoea agglomerans JCM7000	98.7	555
OTU00687	0.0972544	0.166804		b16615 AP010803 Sphingobium japonicum UT26S NBRC 101211	89.2	555
OTU00697	0.049746	0.103058		b16615 AP010803 Sphingobium japonicum UT26S NBRC 101211	89.2	555
OTU00731	0.161056	0.241793		b21157 AMRM01000002 Nitratireductor pacificus pht-3B	88.6	555
OTU00752	0.350122	0.455789		b16615 AP010803 Sphingobium japonicum UT26S NBRC 101211	88.8	552
OTU00763	0.662338	0.74626		b7658 NC_007908 Rhodoferax ferrireducens DSM 15236	42	324
OTU00767	0.792208	0.852693		b415 AB008150 Pantoea agglomerans JCM7000	97.1	566
OTU00778	0.119846	0.196793		b21890 AGZI01000020 Massilia timonae CCUG 45783	93.2	554
OTU00791	0.161056	0.241793		b415 AB008150 Pantoea agglomerans JCM7000	99.1	556
OTU00806	0.779243	0.851476		b7684 NC_007406 Nitrobacter winogradskyi Nb-255	36.4	252
OTU00826	1	1		b15298 FN543093 Cronobacter turicensis z3032	88.4	555
OTU00881	0.71249	0.785915		b9562 CP000699 Sphingomonas wittichii RW1	88.8	555
OTU00896	0.049746	0.103058		b12096 XM_001931520 Pyrenophora tritici-repentis Pt-1C-BFP	92.3	555
OTU00905	0.853812	0.887033		b21890 AGZI01000020 Massilia timonae CCUG 45783	90.8	554
OTU00912	0.049746	0.103058		b12096 XM_001931520 Pyrenophora tritici-repentis Pt-1C-BFP	93	558
OTU00919	0.783711	0.851476		b7458 NC_007722 Erythrobacter litoralis HTCC2594	50	176
OTU00942	0.0653919	0.126834		b16615 AP010803 Sphingobium japonicum UT26S NBRC 101211	89.2	555
OTU00948	0.0672641	0.129165		b18946 AEAO01000548 Pseudomonas syringae pv. aceris str. M302273PT	98.7	555
OTU00986	0.049746	0.103058		b16615 AP010803 Sphingobium japonicum UT26S NBRC 101211	89	554
OTU00994	0.0972544	0.166804		b21604 AMQP01000036 Pseudomonas viridiflava UASWS0038	97.8	555
OTU01016	0.030303	0.076824		b16615 AP010803 Sphingobium japonicum UT26S NBRC 101211	90.1	641
OTU01028	0.853812	0.887033		b18946 AEAO01000548 Pseudomonas syringae pv. aceris str. M302273PT	90.8	559
OTU01031	0.0270301	0.074753		b415 AB008150 Pantoea agglomerans JCM7000	98.1	423
OTU01092	0.0281001	0.0755434		b18946 AEAO01000548 Pseudomonas syringae pv. aceris str. M302273PT	98.4	573
OTU01096	1	1		b9562 CP000699 Sphingomonas wittichii RW1	88.3	555
OTU01110	0.583025	0.678045		b18946 AEAO01000548 Pseudomonas syringae pv. aceris str. M302273PT	92.5	450
OTU01111	1	1		b415 AB008150 Pantoea agglomerans JCM7000	75.1	410
OTU01112	0.647329	0.743849		b508 AY263148 Pantoea stewartii subsp. stewartii NCPPB2295	69.6	401
OTU01114	0.140467	0.218252		b9562 CP000699 Sphingomonas wittichii RW1	87.7	582
OTU01143	0.049746	0.103058		b415 AB008150 Pantoea agglomerans JCM7000	96	281
OTU01173	0.030303	0.076824		b16615 AP010803 Sphingobium japonicum UT26S NBRC 101211	89.2	603
OTU01175	0.049746	0.103058		b3420 AY123661 Pseudomonas fluorescens ATCC 13525	93	555
OTU01190	0.049746	0.103058		b16615 AP010803 Sphingobium japonicum UT26S NBRC 101211	89.9	558
OTU01191	0.197121	0.289177		b18650 AEQX01000297 Xanthomonas gardneri ATCC 19865	98.9	580
OTU01202	0.049746	0.103058		b21893 AGZU01000014 Sphingobium yanoikuyae ATCC 51230	88.7	556
OTU01205	1	1		b9562 CP000699 Sphingomonas wittichii RW1	87.8	574
OTU01221	0.049746	0.103058		b16615 AP010803 Sphingobium japonicum UT26S NBRC 101211	89.8	469
OTU01226	0.0519481	0.106099		b16615 AP010803 Sphingobium japonicum UT26S NBRC 101211	89	580
OTU01232	0.783711	0.851476		b19633 JF745939 Rhodocyclus tenuis DSM 109	41.8	599
OTU01266	0.246753	0.346173		b3415 AY123707 Pediococcus parvulus ATCC 19371	41.9	380
OTU01306	0.329004	0.435159		b8019 AB236859 Trifolium pratense	34.3	181
OTU01317	0.0426802	0.0998751		b415 AB008150 Pantoea agglomerans JCM7000	99.3	289
OTU01331	0.71249	0.785915		b7639 NC_008699 Nocardioides sp. JS614	92.2	436
OTU01339	0.0822511	0.144502		b16950 CP002049 Truepera radiovictrix DSM 17093	41.4	177
OTU01341	0.461105	0.565858		b7267 AY837552 Pseudomonas cichorii	93.2	555
OTU01344	0.0316334	0.076824		b12771 NZ_ABYT01000057 Eubacterium biforme DSM 3989	43.2	499
OTU01346	0.851762	0.887033		b9562 CP000699 Sphingomonas wittichii RW1	89	554
OTU01351	0.0398233	0.0959078		b10265 EF685238 Rhodococcus fascians ATCC 12974	100	552
OTU01357	0.851762	0.887033		b9562 CP000699 Sphingomonas wittichii RW1	88.7	554
OTU01358	0.783711	0.851476		b3411 AY123677 Oligella ureolytica ATCC 43534	36.1	423
OTU01362	0.224496	0.321982		b16615 AP010803 Sphingobium japonicum UT26S NBRC 101211	87.9	552
OTU01367	0.71249	0.785915		b21890 AGZI01000020 Massilia timonae CCUG 45783	91.9	455
OTU01375	0.0758531	0.138306		b16615 AP010803 Sphingobium japonicum UT26S NBRC 101211	88.6	559
OTU01390	0.304049	0.409652		b415 AB008150 Pantoea agglomerans JCM7000	98.5	454
OTU01399	0.428571	0.537341		b415 AB008150 Pantoea agglomerans JCM7000	98.9	273
OTU01431	0.224496	0.321982		b14077 NC_013730 Spirosoma linguale DSM 74	76.9	555
OTU01433	0.0653919	0.126834		b20142 AP012276 Synechocystis sp. PCC 6803 substr. GT-I	44.1	572
OTU01444	0.140467	0.218252		b1126 AF352806 Streptococcus pyogenes ATCC 12344	41	301
OTU01461	0.0653919	0.126834		b7834 AF429666 Lactobacillus acetotolerans ATCC 43578	41.9	336
OTU01463	0.3142	0.421363		b10717 XM_001385851 Pichia stipitis CBS 6054	41.5	294
OTU01516	0.779243	0.851476		b10307 NC_009573 Rhodomonas salina CCMP1319	41.5	428
OTU01539	0.461105	0.565858		b21893 AGZU01000014 Sphingobium yanoikuyae ATCC 51230	89	555
OTU01540	0.161056	0.241793		v3937 3435 Bordetella bronchiseptica A12-4 ATCC 19395	86.2	555
OTU01549	0.0758531	0.138306		b12586 NC_011296 Thermodesulfovibrio yellowstonii DSM 11347	45.9	613
OTU01559	0.0249325	0.0699561		b7783 AY787949 Helicobacter canis ATCC 51401	41.2	225
OTU01567	0.792208	0.852693		b18946 AEAO01000548 Pseudomonas syringae pv. aceris str. M302273PT	92.6	812
OTU01578	0.329004	0.435159		b22216 CAPJ01000179 Xanthomonas translucens pv. translucens DSM 18974	98.7	426
OTU01598	1	1		b9350 CP000738 Sinorhizobium medicae WSM419	41.1	393
OTU01607	0.662338	0.74626		b8461 CP000544 Halorhodospira halophila SL1	42.1	434
OTU01618	0.454772	0.562866		b7658 NC_007908 Rhodoferax ferrireducens DSM 15236	44.4	274
OTU01620	0.16993	0.252492
OTU01647	0.356902	0.459442		b9567 NC_010814 Geobacter lovleyi SZ	45.7	469
OTU01652	0.0281001	0.0755434		b9167 CT573326 Pseudomonas entomophila L48	88.6	600
OTU01676	0.0316334	0.076824		b415 AB008150 Pantoea agglomerans JCM7000	98.6	431
OTU01690	0.0426802	0.0998751		b16615 AP010803 Sphingobium japonicum UT26S NBRC 101211	89.1	550
OTU01696	0.304049	0.409652		b3420 AY123661 Pseudomonas fluorescens ATCC 13525	96.9	555
OTU01745	0.049746	0.103058		b16615 AP010803 Sphingobium japonicum UT26S NBRC 101211	88.6	554
OTU01748	0.0653919	0.126834		b16615 AP010803 Sphingobium japonicum UT26S NBRC 101211	89.9	482
OTU01755	0.112196	0.185814		b16615 AP010803 Sphingobium japonicum UT26S NBRC 101211	89.6	424
OTU01773	0.927099	0.945458		b505 AY263152 Curtobacterium flaccumfaciens pv. flaccumfaciens NCPPB559	99.5	554
OTU01777	0.662338	0.74626		b20022 CP003107 Paenibacillus terrae HPL-003	82.2	551
OTU01782	0.0249325	0.0699561		b15879 CP002521 Acidovorax avenae subsp. avenae ATCC 19860	92.5	549
OTU01791	0.161056	0.241793		b10690 CP002976 Phaeobacter gallaeciensis BS107 DSM 17395	42.4	585
OTU01798	0.161056	0.241793		b16615 AP010803 Sphingobium japonicum UT26S NBRC 101211	75.8	554
OTU01806	0.0758531	0.138306		b17482 XM_001840049 Coprinopsis cinerea okayama7#130	69.2	624
OTU01812	0.161056	0.241793		b3420 AY123661 Pseudomonas fluorescens ATCC 13525	94.1	559
OTU01843	0.112196	0.185814		b16615 AP010803 Sphingobium japonicum UT26S NBRC 101211	89.5	554
OTU01845	0.0758531	0.138306		b9562 CP000699 Sphingomonas wittichii RW1	87.7	476
OTU01862	0.304049	0.409652		v4827 3969 Streptococcus minor CCUG47884	45.1	602
OTU01874	0.161056	0.241793		b21890 AGZI01000020 Massilia timonae CCUG 45783	91.7	454
OTU01879	0.0316334	0.076824		v4741 j0500 Sinorhizobium meliloti ATCC 9930	41.6	336
OTU01926	0.049746	0.103058
OTU01930	0.71249	0.785915		b12429 EU790577 Telluria mixta ATCC 49108	92.8	552
OTU01937	0.0653919	0.126834		b415 AB008150 Pantoea agglomerans JCM7000	97.3	555
OTU01939	0.049746	0.103058		b16615 AP010803 Sphingobium japonicum UT26S NBRC 101211	89.5	555
OTU01941	0.246753	0.346173		b508 AY263148 Pantoea stewartii subsp. stewartii NCPPB2295	92.9	577
OTU01955	0.350122	0.455789		b16615 AP010803 Sphingobium japonicum UT26S NBRC 101211	89	555
OTU01961	0.356902	0.459442		b18074 FP565809 Clostridium sticklandii DSM 519	39	187
OTU01964	0.0316334	0.076824		b415 AB008150 Pantoea agglomerans JCM7000	98.8	430
OTU01975	0.224496	0.321982		v4741 j0500 Sinorhizobium meliloti ATCC 9930	42.3	333
OTU01977	0.049746	0.103058		b12422 EU790570 Erythromicrobium ramosum ATCC 700003	85.8	472
OTU01987	0.0270301	0.074753		b12422 EU790570 Erythromicrobium ramosum ATCC 700003	83.8	465
OTU02000	0.356902	0.459442		b16615 AP010803 Sphingobium japonicum UT26S NBRC 101211	89.5	555
OTU02009	0.125541	0.20045		b12096 XM_001931520 Pyrenophora tritici-repentis Pt-1C-BFP	92.1	677
OTU02014	0.410248	0.526941		b17984 NZ_ADDX01000027 Ruminococcaceae bacterium sp. D16	42.5	321
OTU02029	0.0316334	0.076824		b7834 AF429666 Lactobacillus acetotolerans ATCC 43578	42.7	336
OTU02053	0.140467	0.218252		b12524 NC_011143 Phenylobacterium zucineum (plasmid) HLK1	42.3	372
OTU02083	0.0653919	0.126834		b9562 CP000699 Sphingomonas wittichii RW1	88.6	463
OTU02085	0.513081	0.625656		b415 AB008150 Pantoea agglomerans JCM7000	86	444
OTU02109	0.575062	0.677743		b19468 AFWJ01000035 Vibrio nigripulchritudo ATCC 27043	43.1	419
OTU02177	0.428571	0.537341		b18946 AEAO01000548 Pseudomonas syringae pv. aceris str. M302273PT	93.1	459
OTU02187	0.049746	0.103058		v3172 3349 Enterobacter taylorae A6-30	99.1	554
OTU02188	0.0653919	0.126834		b21890 AGZI01000020 Massilia timonae CCUG 45783	92.4	448
OTU02190	0.0822511	0.144502		b22216 CAPJ01000179 Xanthomonas translucens pv. translucens DSM 18974	98	555
OTU02195	0.0519481	0.106099		b21890 AGZI01000020 Massilia timonae CCUG 45783	93	550
OTU02240	0.454772	0.562866		b18946 AEAO01000548 Pseudomonas syringae pv. aceris str. M302273PT	84.3	423
OTU02244	0.16993	0.252492		b16615 AP010803 Sphingobium japonicum UT26S NBRC 101211	89	461
OTU02252	0.350122	0.455789		b21890 AGZI01000020 Massilia timonae CCUG 45783	92.1	455
OTU02266	0.0616637	0.125058		b19633 JF745939 Rhodocyclus tenuis DSM 109	45.4	369
OTU02282	0.708597	0.785915		b16615 AP010803 Sphingobium japonicum UT26S NBRC 101211	89.5	555
OTU02334	0.049746	0.103058		b21890 AGZI01000020 Massilia timonae CCUG 45783	91.7	415
OTU02355	0.112196	0.185814		b13298 NC_011988 Agrobacterium vitis S4	92.4	555
OTU02400	0.304049	0.409652
OTU02424	0.783711	0.851476		b9562 CP000699 Sphingomonas wittichii RW1	88.8	462
OTU02443	0.513081	0.625656		b415 AB008150 Pantoea agglomerans JCM7000	93.8	457
OTU02454	0.930736	0.945458		b9562 CP000699 Sphingomonas wittichii RW1	89.4	576
OTU02474	0.0653919	0.126834		b16615 AP010803 Sphingobium japonicum UT26S NBRC 101211	89.4	555
OTU02483	0.0821386	0.144502		b16615 AP010803 Sphingobium japonicum UT26S NBRC 101211	89.4	561
OTU02498	0.356902	0.459442		b415 AB008150 Pantoea agglomerans JCM7000	97.7	438
OTU02518	0.224496	0.321982		b415 AB008150 Pantoea agglomerans JCM7000	98.9	555
OTU02525	0.853812	0.887033		b3420 AY123661 Pseudomonas fluorescens ATCC 13525	92.6	560
OTU02526	0.350122	0.455789		b3420 AY123661 Pseudomonas fluorescens ATCC 13525	92.8	554
OTU02535	0.0249325	0.0699561		b415 AB008150 Pantoea agglomerans JCM7000	97.2	419
OTU02557	0.119846	0.196793		b16615 AP010803 Sphingobium japonicum UT26S NBRC 101211	89	453
OTU02565	0.0653919	0.126834		b20142 AP012276 Synechocystis sp. PCC 6803 substr. GT-I	46.2	547
OTU02624	0.049746	0.103058		b12422 EU790570 Erythromicrobium ramosum ATCC 700003	88.5	409
OTU02630	0.049746	0.103058		b16615 AP010803 Sphingobium japonicum UT26S NBRC 101211	89.4	555
OTU02647	0.0653919	0.126834		b16615 AP010803 Sphingobium japonicum UT26S NBRC 101211	89.4	451
OTU02673	0.783711	0.851476		b18946 AEAO01000548 Pseudomonas syringae pv. aceris str. M302273PT	93.9	554
OTU02688	0.0995755	0.169278		b3420 AY123661 Pseudomonas fluorescens ATCC 13525	96.4	554
OTU02697	0.049746	0.103058		b21893 AGZU01000014 Sphingobium yanoikuyae ATCC 51230	88.2	463
OTU02719	0.58042	0.677743		b17405 GG774665 Pseudomonas savastanoi pv. savastanoi NCPPB 3335	95.7	555
OTU02722	0.030303	0.076824		b16615 AP010803 Sphingobium japonicum UT26S NBRC 101211	89.7	581
OTU02727	0.851762	0.887033		b9562 CP000699 Sphingomonas wittichii RW1	89.3	438
OTU02738	0.049746	0.103058		b415 AB008150 Pantoea agglomerans JCM7000	96.6	385
OTU02775	0.049746	0.103058		b12422 EU790570 Erythromicrobium ramosum ATCC 700003	83.6	462
OTU02805	0.304049	0.409652		b415 AB008150 Pantoea agglomerans JCM7000	99.1	555
OTU02809	0.71249	0.785915		b9562 CP000699 Sphingomonas wittichii RW1	87.9	555
OTU02824	0.0270301	0.074753		b3155 NC_003062 Agrobacterium tumefaciens C58 (Cereon)	90.5	551
OTU02825	0.329004	0.435159		b22216 CAPJ01000179 Xanthomonas translucens pv. translucens DSM 18974	99.6	554
OTU02836	0.350122	0.455789		b16615 AP010803 Sphingobium japonicum UT26S NBRC 101211	89.1	450
OTU02851	0.58042	0.677743		b3420 AY123661 Pseudomonas fluorescens ATCC 13525	95.4	449
OTU02867	0.049746	0.103058		b16615 AP010803 Sphingobium japonicum UT26S NBRC 101211	89.5	552
OTU02918	0.268925	0.371863		b18946 AEAO01000548 Pseudomonas syringae pv. aceris str. M302273PT	92.4	555
OTU02925	0.428571	0.537341		b415 AB008150 Pantoea agglomerans JCM7000	99.5	444
OTU02944	0.851762	0.887033		b9562 CP000699 Sphingomonas wittichii RW1	89	555
OTU02945	0.662338	0.74626		b1185 AF230948 Vibrio mimicus ATCC 33653	43.7	423
OTU02955	0.224496	0.321982		b18946 AEAO01000548 Pseudomonas syringae pv. aceris str. M302273PT	99.1	448
OTU02961	0.16993	0.252492		b21890 AGZI01000020 Massilia timonae CCUG 45783	92.9	444
OTU02962	0.304049	0.409652		b415 AB008150 Pantoea agglomerans JCM7000	97.2	429
OTU02982	0.0672641	0.129165		b415 AB008150 Pantoea agglomerans JCM7000	98.7	454
OTU02988	0.0281001	0.0755434		b18985 AB627073 Methylobacterium marchantiae JT1	44.5	623
OTU03031	0.779243	0.851476		b21948 CAKZ01000107 Cronobacter dublinensis 1210	91.2	555
OTU03048	0.0758531	0.138306		b16615 AP010803 Sphingobium japonicum UT26S NBRC 101211	88.9	551
OTU03061	0.329004	0.435159		b12429 EU790577 Telluria mixta ATCC 49108	91.9	611
OTU03064	0.428571	0.537341
OTU03070	0.140467	0.218252		b3420 AY123661 Pseudomonas fluorescens ATCC 13525	94.2	555
OTU03106	0.461105	0.565858		b3420 AY123661 Pseudomonas fluorescens ATCC 13525	96	581
OTU03128	0.930736	0.945458		b22216 CAPJ01000179 Xanthomonas translucens pv. translucens DSM 18974	99.3	602
OTU03131	0.161056	0.241793		b14077 NC_013730 Spirosoma linguale DSM 74	72.2	555
OTU03204	0.647329	0.743849		b21604 AMQP01000036 Pseudomonas viridiflava UASWS0038	95.1	557
OTU03235	0.454772	0.562866		b16615 AP010803 Sphingobium japonicum UT26S NBRC 101211	89	561
OTU03243	0.0426802	0.0998751		b7834 AF429666 Lactobacillus acetotolerans ATCC 43578	45.3	364
OTU03250	0.0653919	0.126834		b12096 XM_001931520 Pyrenophora tritici-repentis Pt-1C-BFP	91.9	555
OTU03291	0.0821386	0.144502		b16615 AP010803 Sphingobium japonicum UT26S NBRC 101211	90.1	456
OTU03303	0.854805	0.887033		b21890 AGZI01000020 Massilia timonae CCUG 45783	91.4	553
OTU03305	0.662338	0.74626		b22703 ANKX01000008 Pantoea agglomerans 299R	93.6	538
OTU03317	0.0758531	0.138306		b9562 CP000699 Sphingomonas wittichii RW1	89.6	380
OTU03336	0.428571	0.537341		b3420 AY123661 Pseudomonas fluorescens ATCC 13525	96.9	652
OTU03341	0.927099	0.945458		b9562 CP000699 Sphingomonas wittichii RW1	89	562
OTU03343	0.125541	0.20045		b20737 NZ_AHIP01000014 Pseudomonas extremaustralis 14-3	92.8	675
OTU03346	0.930736	0.945458		b22703 ANKX01000008 Pantoea agglomerans 299R	94.1	555
OTU03373	0.030303	0.076824		b415 AB008150 Pantoea agglomerans JCM7000	99.3	670
OTU03374	1	1		b3420 AY123661 Pseudomonas fluorescens ATCC 13525	93.4	448
OTU03405	0.049746	0.103058		b12422 EU790570 Erythromicrobium ramosum ATCC 700003	89.6	402
OTU03406	0.575062	0.677743		b21890 AGZI01000020 Massilia timonae CCUG 45783	92.8	371
OTU03428	0.0758531	0.138306
OTU03431	0.930736	0.945458		v4741 j0500 Sinorhizobium meliloti ATCC 9930	44.4	437
OTU03444	0.0972544	0.166804		b18946 AEAO01000548 Pseudomonas syringae pv. aceris str. M302273PT	99.1	472
OTU03463	0.304049	0.409652		b18946 AEAO01000548 Pseudomonas syringae pv. aceris str. M302273PT	97.3	425
OTU03484	0.224496	0.321982
OTU03491	0.161056	0.241793		b16615 AP010803 Sphingobium japonicum UT26S NBRC 101211	89.2	555
OTU03519	0.268925	0.371863		b13663 ACGC01000118 Anaerococcus tetradius ATCC 35098	38.3	336
OTU03524	0.0926007	0.161702		b9567 NC_010814 Geobacter lovleyi SZ	42.9	338
OTU03571	0.0316334	0.076824
OTU03583	0.161056	0.241793		b23046 ANMO01000103 Rhodopirellula europaea 6C	44.4	359
OTU03621	0.0822511	0.144502		b3420 AY123661 Pseudomonas fluorescens ATCC 13525	93	557
OTU03650	0.854805	0.887033		b12429 EU790577 Telluria mixta ATCC 49108	92.1	456
OTU03658	0.851762	0.887033		b18815 AEPR01000462 Oxalobacteraceae bacterium sp. IMCC9480	90.5	554
OTU03660	0.71249	0.785915		b18935 NZ_AEIG01000033 Gamma proteobacterium sp. IMCC3088	42.5	373
OTU03664	0.853812	0.887033		b9562 CP000699 Sphingomonas wittichii RW1	87.9	555
OTU03675	0.853812	0.887033		b18946 AEAO01000548 Pseudomonas syringae pv. aceris str. M302273PT	91.9	555
OTU03678	0.125541	0.20045		b16615 AP010803 Sphingobium japonicum UT26S NBRC 101211	89.7	555
OTU03680	0.536797	0.64371		b22216 CAPJ01000179 Xanthomonas translucens pv. translucens DSM 18974	98.9	509
OTU03681	0.640374	0.740272		b7834 AF429666 Lactobacillus acetotolerans ATCC 43578	45.8	451
OTU03719	0.0926007	0.161702		b415 AB008150 Pantoea agglomerans JCM7000	99	417
OTU03754	0.125541	0.20045		b12429 EU790577 Telluria mixta ATCC 49108	92.3	455
OTU03770	0.0316334	0.076824		b415 AB008150 Pantoea agglomerans JCM7000	99.1	555
OTU03773	0.0281001	0.0755434		b415 AB008150 Pantoea agglomerans JCM7000	98.6	429
OTU03780	0.0616637	0.125058		b415 AB008150 Pantoea agglomerans JCM7000	96	554
OTU03785	0.647329	0.743849		b19507 GL996527 Candida tenuis ATCC 10573	44.1	437
OTU03804	0.58042	0.677743		b10930 EU240518 Sorangium cellulosum DSM14627	80.5	373
OTU03840	0.246753	0.346173		b418 AB008153 Erwinia aphidicola IAM14479	93.9	422
OTU03854	0.197121	0.289177		b7564 NC_007963 Chromohalobacter salexigens DSM 3043	37.9	361
OTU03862	0.0519481	0.106099
OTU03936	0.0972544	0.166804		b3420 AY123661 Pseudomonas fluorescens ATCC 13525	95	435
OTU04049	0.575062	0.677743		b9562 CP000699 Sphingomonas wittichii RW1	87.6	463
OTU04138	0.234267	0.334337		b415 AB008150 Pantoea agglomerans JCM7000	78.9	381
OTU04154	0.454772	0.562866		b19110 NC_015580 Novosphingobium sp. PP1Y	89.6	383
OTU04238	0.792208	0.852693		b18946 AEAO01000548 Pseudomonas syringae pv. aceris str. M302273PT	92.4	843
OTU04250	0.428571	0.537341		b21890 AGZI01000020 Massilia timonae CCUG 45783	92.6	381
OTU04258	0.536797	0.64371		b415 AB008150 Pantoea agglomerans JCM7000	98.7	320
OTU04259	0.792208	0.852693
OTU04330	0.268925	0.371863		b415 AB008150 Pantoea agglomerans JCM7000	90.1	395
OTU04503	0.224496	0.321982		b7276 AY837535 Phoma exigua var. sambuci-nigra ATCC 32811	91.7	555
OTU04507	0.575062	0.677743		b16615 AP010803 Sphingobium japonicum UT26S NBRC 101211	89.2	555
OTU04517	0.0281001	0.0755434		b415 AB008150 Pantoea agglomerans JCM7000	99	394
OTU04524	0.161056	0.241793		b12429 EU790577 Telluria mixta ATCC 49108	92.2	555
OTU04609	0.851762	0.887033		b9562 CP000699 Sphingomonas wittichii RW1	86.6	473
OTU04626	0.71249	0.785915		b9562 CP000699 Sphingomonas wittichii RW1	88.5	555
OTU04740	0.268925	0.371863		b22702 AMYL01000007 Staphylococcus aureus subsp. aureus DSM 20231	41.2	505
OTU04789	0.640374	0.740272		b3411 AY123677 Oligella ureolytica ATCC 43534	39.7	366
OTU04811	0.0653919	0.126834		b9562 CP000699 Sphingomonas wittichii RW1	88.8	561
OTU04838	0.0519481	0.106099		b20192 ACRN01000011 Actinomyces graevenitzii C83	44.6	508
OTU04853	0.454772	0.562866		b12096 XM_001931520 Pyrenophora tritici-repentis Pt-1C-BFP	91.7	555
OTU04872	0.792208	0.852693		b18994 AEGR01000061 Hylemonella gracilis ATCC 19624	47	443
OTU04875	0.708597	0.785915		b9562 CP000699 Sphingomonas wittichii RW1	88.6	555
OTU04880	0.161056	0.241793		b18946 AEAO01000548 Pseudomonas syringae pv. aceris str. M302273PT	99.1	456
OTU04933	0.71249	0.785915		b21890 AGZI01000020 Massilia timonae CCUG 45783	90.6	553
OTU04935	0.853812	0.887033		b19111 CP002810 Isoptericola variabilis 225	50.5	499
OTU04964	0.140467	0.218252		b18946 AEAO01000548 Pseudomonas syringae pv. aceris str. M302273PT	97.3	555
OTU04973	0.112196	0.185814		b18946 AEAO01000548 Pseudomonas syringae pv. aceris str. M302273PT	99.3	423
OTU04991	0.125541	0.20045		b308 AF152236 Methylovorus sp. SS1	41	421
OTU05012	0.927099	0.945458		b14505 NZ_ACCL02000002 Marvinbryantia formatexigens DSM 14469	43.7	434
OTU05033	0.0758531	0.138306		b10412 CP001298 Methylobacterium chloromethanicum CM4	92.1	578
OTU05078	0.140467	0.218252		b8435 NZ_AANZ01000011 Blastopirellula marina DSM 3645	81	434
OTU05082	0.853812	0.887033		b18815 AEPR01000462 Oxalobacteraceae bacterium sp. IMCC9480	90.3	554
OTU05105	0.58042	0.677743		b16615 AP010803 Sphingobium japonicum UT26S NBRC 101211	87.6	580
OTU05117	0.0821386	0.144502		b17587 NZ_ABIZ01000001 Verrucomicrobium spinosum DSM 4136	44.1	646
OTU05145	0.513081	0.625656		b13514 NC_009138 Herminiimonas arsenicoxydans ULPAs1	87.4	457
OTU05159	0.853812	0.887033		b19170 ACTO01000059 Lachnospiraceae bacterium 2_1_58FAA	42.6	492
OTU05160	0.851762	0.887033		b18946 AEAO01000548 Pseudomonas syringae pv. aceris str. M302273PT	94.8	554
OTU05198	0.161056	0.241793		b16615 AP010803 Sphingobium japonicum UT26S NBRC 101211	88.8	554
OTU05204	1	1		b16615 AP010803 Sphingobium japonicum UT26S NBRC 101211	88.6	463
OTU05224	0.356902	0.459442		b21916 NZ_CM001371 Fluoribacter dumoffii Tex-KL ATCC 33343	40.7	607
OTU05269	0.112196	0.185814		b20049 NZ_AFHW01000042 Paenibacillus elgii B69	43.2	548
OTU05288	0.0972544	0.166804		b18946 AEAO01000548 Pseudomonas syringae pv. aceris str. M302273PT	98.6	555
OTU05297	0.049746	0.103058		b18461 AEQQ01000013 Streptococcus agalactiae ATCC 13813	46.2	445
OTU05332	0.0316334	0.076824		b155 S82593 Rhodobacter capsulatus ATCC 33303	48.6	426
OTU05340	0.125541	0.20045		b415 AB008150 Pantoea agglomerans JCM7000	43.7	464
OTU05355	0.112196	0.185814		b14596 NZ_ACFA01000508 Streptomyces griseoflavus Tu4000	82.1	552
OTU05358	0.0758531	0.138306		b16615 AP010803 Sphingobium japonicum UT26S NBRC 101211	89.3	466
OTU05371	0.536797	0.64371		v4741 j0500 Sinorhizobium meliloti ATCC 9930	45.9	382
OTU05373	0.140467	0.218252		b10915 AM849034 Clavibacter michiganensis subsp. spedonicus ATCC 33113	98.3	461
OTU05378	0.58042	0.677743		b9567 NC_010814 Geobacter lovleyi SZ	42.8	382
OTU05380	0.851762	0.887033		b418 AB008153 Erwinia aphidicola IAM14479	99.1	552
OTU05405	0.350122	0.455789		b12096 XM_001931520 Pyrenophora tritici-repentis Pt-1C-BFP	90.6	555
OTU05410	0.246753	0.346173
OTU05468	0.0822511	0.144502		b862 AY004277 Bifidobacterium merycicum JCM8219	41.2	361
OTU05483	0.112196	0.185814		b17474 CP002000 Amycolatopsis mediterranei U32	45.9	336
OTU05493	0.0822511	0.144502		b21110 NZ_ALQA01000006 Mycobacterium vaccae ATCC 25954	47.9	617
OTU05500	0.461105	0.565858
OTU05503	0.0822511	0.144502		b18982 NZ_AFGG01000024 Sphingomonas sp. S17	43.7	397
OTU05544	0.0758531	0.138306		b20045 AGJN01000074 Frankia sp. CN3	44.1	336
OTU05560	0.16993	0.252492
OTU05577	0.851762	0.887033
OTU05580	0.0653919	0.126834		b8828 NC_007940 Rickettsia bellii RML369-C	39.7	459
OTU05632	0.0398233	0.0959078		b16829 GG770236 Simonsiella muelleri ATCC 29453	38.6	407
OTU05648	0.329004	0.435159		b21890 AGZI01000020 Massilia timonae CCUG 45783	93	552
OTU05690	0.112196	0.185814
OTU05703	0.049746	0.103058		b21893 AGZU01000014 Sphingobium yanoikuyae ATCC 51230	88.1	467
OTU05712	0.454772	0.562866		b16615 AP010803 Sphingobium japonicum UT26S NBRC 101211	90.5	366
OTU05826	0.575062	0.677743
OTU05871	0.197121	0.289177		b16615 AP010803 Sphingobium japonicum UT26S NBRC 101211	89.5	555
OTU05912	0.350122	0.455789		v5172 3909 Streptococcus suis ATCC 43765	39.9	531
OTU05926	0.428571	0.537341		b14498 NZ_ACVD01000045 Acidithiobacillus caldus ATCC 51756	43.6	487
OTU05944	0.0995755	0.169278		b3155 NC_003062 Agrobacterium tumefaciens C58 (Cereon)	90.3	554
OTU05965	0.268925	0.371863		v5172 3909 Streptococcus suis ATCC 43765	35.4	321
OTU05976	0.0821386	0.144502		b3420 AY123661 Pseudomonas fluorescens ATCC 13525	92.1	460
OTU05982	0.272229	0.375533		b9970 CP000716 Thermosipho melanesiensis BI429	38.5	457
OTU05985	0.246753	0.346173
OTU06077	0.428571	0.537341		b12750 CP001219 Acidithiobacillus ferrooxidans ATCC 23270	44.1	433
OTU06164	0.049746	0.103058		b12422 EU790570 Erythromicrobium ramosum ATCC 700003	89.4	392
OTU06221	0.0822511	0.144502		v6239 j0617 Fusarium graminearum UG E-6886-20 #60	100	554
OTU06225	1	1		b19026 NC_015514 Cellulomonas fimi ATCC 484	42.6	502
OTU06270	0.049746	0.103058		b10161 XM_001419853 Ostreococcus lucimarinus CCE9901	44	553
OTU06283	0.049746	0.103058		N/A	0	N/A
OTU06294	0.112196	0.185814		b10304 NZ_ABCE01000023 Planctomyces maris DSM 8797	44.1	568
OTU06343	0.0426802	0.0998751		N/A	0	N/A
OTU06387	0.030303	0.076824		b415 AB008150 Pantoea agglomerans JCM7000	82.3	573
OTU06395	0.304049	0.409652		b19034 NZ_ADLV01000045 Dysgonomonas gadei ATCC BAA-286	41.2	490
OTU06398	0.125541	0.20045		b21890 AGZI01000020 Massilia timonae CCUG 45783	92.4	558
OTU06510	0.428571	0.537341		b1185 AF230948 Vibrio mimicus ATCC 33653	43.2	448
OTU06528	0.0972544	0.166804		b415 AB008150 Pantoea agglomerans JCM7000	98.2	554
OTU06548	0.71249	0.785915
OTU06552	0.0426802	0.0998751		b415 AB008150 Pantoea agglomerans JCM7000	98.5	270
OTU06566	0.930736	0.945458		b508 AY263148 Pantoea stewartii subsp. stewartii NCPPB2295	88.4	695
OTU06580	0.0316334	0.076824		b9567 NC_010814 Geobacter lovleyi SZ	43.8	354
OTU06585	0.125541	0.20045		b10340 ABDE02000008 Victivallis vadensis ATCC BAA-548	43.8	373
OTU06593	0.930736	0.945458		b415 AB008150 Pantoea agglomerans JCM7000	79.1	365
OTU06706	0.536797	0.64371		b5845 AY691315 Peptostreptococcus anaerobius ATCC 27337	42.1	481
OTU06721	0.930736	0.945458		b10717 XM_001385851 Pichia stipitis CBS 6054	42.5	399
OTU06751	0.662338	0.74626		b10715 EU086489 Trimastix pyriformis	45.1	650
OTU06825	0.049746	0.103058
OTU06834	0.119846	0.196793		b20817 XM_003850125 Mycosphaerella graminicola IPO323	85.8	555
OTU06871	0.0758531	0.138306		b14077 NC_013730 Spirosoma linguale DSM 74	76	560
OTU06893	0.640374	0.740272		b22690 NC_020054 Fibrella aestuarina BUZ 2 DSM 22563	76.5	554
OTU07004	0.575062	0.677743		b9562 CP000699 Sphingomonas wittichii RW1	88.6	552
OTU07019	0.0316334	0.076824		b3415 AY123707 Pediococcus parvulus ATCC 19371	39.4	561
